# Supplementary material for: Effects of Nocturnal Aircraft Noise and Non-Acoustical Factors on Short-Term Annoyance in Primary School Children
Source: Int J Environ Res Public Health. 2021 Jun 29;18(13):6959. doi: 10.3390/ijerph18136959 (PMC8297142; doi:10.3390/ijerph18136959)
Supplement: Supplementary file 1 [file ijerph-18-06959-s001.zip]

Archive with 1 entries (1 files):
- ijerph-1263100-supplementary.pdf
